# Supplementary material for: Exosomal PD-L1 and N-cadherin predict pulmonary metastasis progression for osteosarcoma patients
Source: J Nanobiotechnology. 2020 Oct 22;18:151. doi: 10.1186/s12951-020-00710-6 (PMC7579953; doi:10.1186/s12951-020-00710-6)
Supplement: Supplementary file 1 — Additional file 1: Table S1. OS patient Sr-exosome vs healthy donor Sr-exosome DEG mRNA. [file 12951_2020_710_MOESM1_ESM.xlsx]

## Sheet: Sheet1
OS patient Sr-exosome vs healthy donor Sr-exosome DEG mRNA
#ID	Pvalue	log2FC	regulated
LASP1	0.00520525	-0.777854	down
LAMP2	0.0124298	-1.20098	down
ENSG00000008516	0.00673235	-1.66213	down
IDS	0.00925303	-0.906931	down
BTK	0.0420944	0.631483	up
PLAUR	0.00751478	-1.7713	down
ELOVL5	0.049417	-0.63829	down
NUB1	0.0279917	-0.617193	down
WAS	0.0150501	-0.639712	down
TNFRSF1B	0.000447889	-1.86403	down
TBC1D23	0.0199425	-0.720169	down
HSPA5	0.000187391	-1.84856	down
ARID4B	0.0167281	-0.777351	down
MXD1	0.0131231	-1.01571	down
SLC2A3	0.00940022	-1.15223	down
ENSG00000063322	0.0086488	-1.32237	down
LIMCH1	0.00635158	0.990898	up
TFE3	0.0333451	-0.958353	down
FTSJ1	0.0382047	-1.02625	down
BCL3	0.000240841	-1.65468	down
VASH1	2.45e-05	1.66788	up
MRPS34	0.00470298	-0.964919	down
BAZ2A	0.0158933	-0.760368	down
IL4R	0.0121735	-1.48667	down
CDC14A	0.0275927	-0.792628	down
RAB21	0.025127	-0.642126	down
TCF7	0.0275089	-0.84377	down
PTPRC	0.0173991	-0.708976	down
APLP2	0.00243413	-0.881857	down
MECOM	0.00899992	1.29566	up
PILRA	0.0103837	-1.11583	down
B4GALT1	0.00458682	-1.4211	down
LAT2	0.00456585	-1.02611	down
PPP1R15A	0.00505108	-1.45538	down
ANAPC5	0.0252455	0.690641	up
ENSG00000089127	0.0022267	1.30948	up
PXN	0.0291517	-0.728182	down
CCNK	0.00957792	-0.854886	down
MKNK2	0.00152122	-0.812344	down
CYTH4	0.0057344	-0.924417	down
TOM1	0.045933	-0.740772	down
TNRC6B	0.0170068	-0.6572	down
ENSG00000100599	0.0495012	-0.599658	down
DHRS7	0.0415913	-0.839824	down
NFKBIA	0.000744597	-1.36633	down
RASSF2	0.00436411	-1.08852	down
SIRPB1	0.00507027	-1.44314	down
ELF4	0.0121247	-0.878511	down
PIM2	0.000852765	-1.37237	down
RGCC	0.0403989	-0.691602	down
AQP9	0.0185967	-1.24655	down
LYL1	0.0389159	0.729167	up
ENSG00000104969	0.0228149	-0.867497	down
MEGF9	0.0126577	-1.12396	down
VSIR	0.000780745	-1.65767	down
PF4V1	0.0304795	1.66602	up
EHD1	0.00732459	-0.940121	down
MS4A6A	0.0446634	0.767391	up
ENSG00000111540	0.00968289	-0.883436	down
CHD4	0.0458622	-0.591399	down
ERGIC1	0.00146018	-1.16279	down
BCL6	0.0140506	-0.944112	down
IGFBP5	0.0426416	0.993301	up
SRM	0.0323771	0.905863	up
MAP7D1	0.0359424	-0.989897	down
ECE1	0.00959227	-1.28481	down
CENPF	1.51e-07	-1.90799	down
TNFAIP3	0.0154588	-1.29812	down
CSF3R	0.00247472	-1.56639	down
DUSP1	0.0339953	-1.17344	down
SRGN	0.0396543	-0.909296	down
ADGRE5	0.00558222	-1.17636	down
PI3	0.0171043	-3.32422	down
ZNFX1	0.0188326	-0.790908	down
TREM1	0.000759428	-2.11444	down
IRF1	0.0395241	-0.650898	down
MBOAT7	0.00104382	-1.98336	down
CENPB	0.0160799	0.856615	up
ERGIC3	0.0332965	-0.647248	down
FFAR2	0.012663	-1.88682	down
ENSG00000128016	0.00336355	-1.19221	down
KIF1C	0.0170198	0.652086	up
PHF10	0.0435538	-0.657769	down
JUND	0.00493365	-1.2459	down
SLC6A6	1.14e-06	-2.3891	down
NINJ1	0.010095	-1.17738	down
RARA	0.0378492	-0.754331	down
DNAJB1	0.042973	-0.678512	down
ENSG00000132510	0.00282902	-1.49748	down
FLOT2	0.00341432	-0.807443	down
BHLHE40	0.0161896	-0.957463	down
STX11	0.0198534	-1.03793	down
NIBAN1	0.000271041	-1.41014	down
PLXNC1	0.0123284	-1.03758	down
IL1RN	0.0406117	-1.18798	down
FHDC1	0.0100964	-1.09671	down
SORL1	0.000821993	-1.38022	down
IFI44L	0.0183347	1.25438	up
CIR1	0.00697243	-0.721382	down
CNOT6L	0.0074611	-0.649437	down
GABARAPL1	0.0375144	-0.812084	down
FGD4	0.0114411	0.838488	up
SLC15A4	0.0461804	-0.960647	down
TLE3	0.0062715	-1.1511	down
ABHD2	0.00022816	-1.39109	down
ITGAX	0.0185041	-1.72929	down
ASGR1	0.0244206	1.13176	up
PIK3R5	0.0242058	-0.993577	down
BRD4	0.0167117	-0.671925	down
APP	0.0222211	1.01715	up
PSMB6	0.0369441	0.655288	up
EFHD2	2.29e-05	-1.27965	down
FCGR2A	0.0233026	-1.06181	down
MCL1	0.0101779	-0.833427	down
RAB13	0.00487905	0.961511	up
LBR	0.0181149	-1.04961	down
DUSP11	0.0416957	-0.859047	down
PKP4	0.0252654	0.704693	up
CSRNP1	7.21e-05	-2.18264	down
IQSEC1	0.0340094	-0.713834	down
NFKBIZ	0.0024026	-1.50398	down
MED12L	0.035118	1.22947	up
LYAR	0.0363965	-0.755929	down
TNIP1	0.0289097	-0.610693	down
DOK3	0.0453104	-0.834903	down
PNRC1	0.0176504	-0.593934	down
DYNLT1	0.0267934	1.08599	up
CREB5	0.00780764	-1.30769	down
ENSG00000150977	0.0138745	-0.847081	down
ADAM8	0.036893	-1.6023	down
ZFP36L2	0.00927627	-0.853964	down
KLF10	0.00361291	-1.18294	down
RAB11FIP1	0.0142803	-0.829143	down
FBRS	0.0274061	-0.620223	down
RPUSD3	0.0441497	1.17508	up
ERG	0.0417481	0.951234	up
MITD1	0.0427757	-0.883693	down
PPP1R15B	7.58e-05	-1.76183	down
U2AF1	0.0157227	-0.765883	down
ITGB2	0.00238863	-1.02965	down
ENSG00000161526	0.0230135	-0.859142	down
BCL6B	0.0203134	0.971448	up
ALPL	0.00519577	-1.94839	down
RNF149	0.00964905	-1.15294	down
CDC42EP3	0.000207963	-1.46105	down
PROK2	0.0403375	-1.04735	down
SPTA1	0.00995494	-0.945355	down
ALB	7.09e-05	-1.80181	down
KIF15	0.00125288	-1.18948	down
TAGAP	0.0300158	-0.922613	down
IFI27	0.00996249	1.22636	up
ANPEP	0.00532546	-1.47819	down
MIDN	0.0011054	-1.4813	down
IL7R	0.0102224	-0.858323	down
PTAFR	4.32e-05	-2.39194	down
TMEM154	0.018784	-1.03168	down
SERPINB9	0.0471458	-0.697869	down
FOXN2	0.0256021	0.771021	up
KIAA0232	0.0295315	-0.738976	down
S1PR1	0.0144078	-1.00481	down
ENSG00000171051	0.00704666	-1.66357	down
ENSG00000171223	0.00563492	-1.56196	down
MOB3A	0.0012836	-1.09716	down
CLEC12A	0.0220554	1.62836	up
TMCC1	0.0460948	-0.662101	down
LSM1	0.0428024	0.75558	up
TBC1D10C	0.0463032	-0.66658	down
BASP1	0.00264466	-1.40362	down
GRB2	0.0343735	-0.763683	down
MYADM	1.69e-10	-3.36494	down
ENSG00000180304	0.0492636	-0.894221	down
PAK2	0.0143806	-0.6016	down
POLR2A	0.00617163	-1.04647	down
LIMK2	0.000896306	-2.03648	down
C16orf72	0.0139528	-0.761048	down
PPP1R2	0.0189738	-0.683432	down
CDR1	0.0099057	2.08716	up
PDE4B	0.00252545	-1.41707	down
ENSG00000185215	0.0205084	-0.976884	down
ZFP36L1	0.00106172	-1.86495	down
C16orf54	4.18e-05	-2.22274	down
SELL	0.015437	-0.908254	down
MSL1	0.0208593	-0.779854	down
HACD4	0.049324	0.998377	up
ZNF292	0.0118711	-0.869808	down
LITAF	0.00602073	-1.02421	down
SUPT5H	0.00501748	-0.751347	down
ARID5A	0.0244909	-1.28403	down
ANXA4	0.0166324	1.15068	up
SERPINA1	0.0487013	-0.804384	down
LRP10	0.00706655	-1.15787	down
HTT	0.00945107	0.853917	up
C5AR1	7.47e-05	-2.67309	down
MBP	0.0185875	-0.746322	down
AKAP17A	0.0229834	-0.962857	down
PJA2	0.0299719	-0.628964	down
FCGR3A	0.00264369	-1.06248	down
ZDHHC18	0.000151017	-1.8326	down
PBX2	0.00863077	-1.04145	down
HLA-C	0.0402489	-0.853911	down
HLA-E	0.0281406	-0.658855	down
ENSG00000204611	0.00667657	1.86228	up
VAMP2	0.00782706	-1.10328	down
TAPBP	0.0146871	-1.35185	down
PLEKHO2	0.00120955	-1.24615	down
LILRA6	0.00119707	-1.88949	down
CCL14	0.0479893	0.840603	up
MARCKS	1.14e-05	-1.601	down
ECHO1904-A35_newGene_5050	0.0304795	2.82488	up
ECHO1904-A35_newGene_8924	0.0408411	1.47505	up
ECHO1904-A35_newGene_28052	0.00142616	1.74697	up
ECHO1904-A35_newGene_51947	0.0128838	1.31679	up
ECHO1904-A35_newGene_53438	0.0265225	1.18987	up
ECHO1904-A35_newGene_60065	0.000183645	3.10895	up
ECHO1904-A35_newGene_60212	0.00257202	13.5159	up
ECHO1904-A35_newGene_64083	0.043377	1.65691	up
ECHO1904-A35_newGene_64594	0.0374821	2.53273	up
ECHO1904-A35_newGene_64597	0.0234921	1.94114	up
ECHO1904-A35_newGene_69725	0.00634462	1.38681	up
ECHO1904-A35_newGene_71903	0.0178122	1.56911	up
ECHO1904-A35_newGene_72328	0.0259305	1.35121	up
ECHO1904-A35_newGene_78219	0.0338589	2.07094	up
ECHO1904-A35_newGene_97776	0.00284865	3.16962	up
ECHO1904-A35_newGene_124570	0.0402979	1.23803	up
ECHO1904-A35_newGene_129083	0.0055668	1.79341	up
ECHO1904-A35_newGene_129084	0.0192853	1.36117	up
ECHO1904-A35_newGene_133714	0.0295558	1.21043	up
ECHO1904-A35_newGene_133794	0.0482611	1.06448	up
ECHO1904-A35_newGene_134395	0.00109298	1.77856	up
ECHO1904-A35_newGene_134396	0.00299279	1.7018	up
ECHO1904-A35_newGene_138618	0.0177472	1.89419	up
ECHO1904-A35_newGene_138741	0.00577988	1.3673	up
ECHO1904-A35_newGene_165809	0.0433315	1.60739	up
ECHO1904-A35_newGene_165856	0.00106573	2.40229	up
ECHO1904-A35_newGene_172673	0.0332063	1.13968	up
ECHO1904-A35_newGene_172768	0.039359	1.11473	up
ECHO1904-A35_newGene_186209	0.0201561	1.48582	up
ECHO1904-A35_newGene_192758	0.0211623	1.37641	up
ECHO1904-A35_newGene_213193	0.0367054	1.03533	up
ECHO1904-A35_newGene_221512	0.0488297	2.57822	up
ECHO1904-A35_newGene_239091	0.0165434	1.20563	up
ECHO1904-A35_newGene_239153	0.00666938	1.97342	up
ECHO1904-A35_newGene_239766	0.0350327	1.82651	up
ECHO1904-A35_newGene_284532	0.027664	1.08246	up
ECHO1904-A35_newGene_289067	0.0260348	2.00768	up
ECHO1904-A35_newGene_331024	0.0389627	1.20145	up
ECHO1904-A35_newGene_331026	0.0392803	1.2222	up
ECHO1904-A35_newGene_331027	0.00662194	1.51626	up
